# Supplementary material for: Comprehensive full genome analysis of norovirus strains from eastern India, 2017–2021
Source: Gut Pathog. 2024 Jan 18;16:3. doi: 10.1186/s13099-023-00594-5 (PMC10797879; doi:10.1186/s13099-023-00594-5)
Supplement: Supplementary file 3 — Additional file 3: Figure S3a–f. Alignment of amino acid sequences of ORF1 encoded genes [NS1/2(a), NS3(b), NS4(c), NS5(d), NS6(e) and NS7(f)] of GII.3[P16] and GII.4[P16] noroviruses. [file 13099_2023_594_MOESM3_ESM.zip]

Archive with 6 entries (6 files):
- New folder/Supplementary figure 3a.tif
- New folder/Supplementary figure 3b.tif
- New folder/Supplementary figure 3c.tif
- New folder/Supplementary figure 3d.tif
- New folder/Supplementary figure 3e.tif
- New folder/Supplementary figure 3f.tif
